# Supplementary material for: Mortality and causes of deaths of inhabitants with renal dysfunction induced by cadmium exposure of the polluted Jinzu River basin, Toyama, Japan; a 26-year follow-up
Source: Environ Health. 2014 Mar 15;13:18. doi: 10.1186/1476-069X-13-18 (PMC4234139; doi:10.1186/1476-069X-13-18)
Supplement: Additional file 1: Table S1 — Levels of urinary Cd and positive rates of renal tubular markers at the second step of screening among four groups according to urinary findings at the first step in exposed subjects. Table S2. Codes of ICD 9 and 10 used in this study. Table S3. Hazard ratios for main causes of deaths in the groups with different urinary findings in male non-smokers without diabetes. Table S4. Hazard ratios for main causes of deaths in the groups with different urinary findings in female non-smokers without diabetes. [file 1476-069X-13-18-S1.xls]

## Sheet: Supp Tab1
Suppl. Table 1 Levels of urinary Cd and positive rates of renal tubular markers at the second step of screening among four groups
according to urinary findings at the first step in exposed subjects.
	Pro(-) and Glu(-)		Pro(-) and Glu(+)		Pro(+) and Glu(-)		Pro(+) and Glu(+)
	N	rate, %	N	rate, %	N	rate, %	N	rate, %
Men
Participants of the 2nd step	-	-	495	99.3976	149	99.3333	159	100
Cd (μg/L)*	-	-	7.1	1.9	7.8	2	10.6	1.8
b2-MG ≥ 1mg/dL	-	-	62	12.5253	40	26.8456	120	75.4717
LTZ ≥ 0.2mg/dL	-	-	25	5.05051	49	32.8859	118	74.2138
Amino > 25.5 mg/L	-	-	13	2.62626	5	3.3557	13	8.1761
Women
Participants of the 2nd step	-	-	395	99.2462	136	100	267	100
Cd (μg/L)*	-	-	7	2	7.1	2	7.3	28.4644
b2-MG ≥ 1mg/dL	-	-	145	36.7089	34	25	242	90.6
LTZ ≥ 0.2mg/dL	-	-	136	34.4304	55	40.4412	247	92.5094
Amino > 25.5 mg/L	-	-	13	3.29114	1	0.735294	46	17.2285
Pro(+): urinary protein ≥ 10 mg/dL, Pro(-): urinary protein <10 mg/dL, Glu(+): urinary glucose ≥+/-, Glu(-): urinary glucosenegative
N: number of subjects, Cd: urinary cadmium, b2-MG: urinary beta2-microglobuline, LTZ:urinary lysozyme, Amino: urinary total amino acids
*: Geometrical mean and geometrical standard deviation
Significantly increased of positive rates of urinary markers at 2nd step among three ProGlu groups in both genders, except Cd > 11 in women

## Sheet: Supp Tab2
Supp. Table 2 Codes of ICD 9 and 10 used in this study
Cause of deaths	ICD-9	ICD-10
Total
Infectious and parasitic diseases	001-139	A00-B99
Malignant neoplasms	140-208	C00-C97
Esophagus	150	C15
Stomach	151	C16
Colon, rectum	153-154	C18-21
Liver	155	C22
Gall bladder	156	C23-24
Pancreas	157	C25
Lung	162	C33-34
Prostate	165	C61
Breast	174	C50
Uterus	179-182	C53-54
Ovary	183	C56
Bladder	188	C67
Kideny and urinal tract	189	C64-66, 68
Lymph and blood forming organs	200-208	C81-96
Endocrine, nutritional and metabolic diseases	240-279	E00-E90
Diabetes	250	E10-14
Cariovascular diseases	390-429	I00-I51
Ishemic Heart diseases	410-414	I20-25
Haert failure	428	I50
Cerebrovascular diseases	430-438	I60-I69
Cerebral hemorrage	431	I61
Cerebral infarction	433-434	I63
Subarachnoid hemorrhage	430	I60
Diseases of the respiratory systems	460-519	J00-J99
Diseases of the digetive systems	520-579	K00-K93
Kidney and urinal tract diseases
Renal diseases	580-589	N00-19,25-28
External causes of mortality	800-999	S00-Y98
Accident	800-949, 960-999	S00-X59, X92-Y98
Toxic effects of cadmium (Cd toxicity)	985.5	T56.3

## Sheet: Supp Tab3
Suppl. Table 3 Hazard ratios for main causes of deaths in the groups with different urinary findings in male non-smokers without diabetes.
		Control areas			Cd polluted areas
		All subjects			Pro(-) and Glu(-)				Pro(-) and Glu(+)				Pro(+) and Glu(-)				Pro(+) and Glu(+)
		(N=354)			(N=917)				(N=142)				(N=59)				(N=42)
		D	HR		D	HR	(95% CI)		D	HR	(95% CI)		D	HR	(95% CI)		D	HR	(95% CI)
Cause of deaths
Men
All causes		214	1		576	0.96	(0.82, 1.12)		99	1.13	(0.89, 1.43)		51	1.93	(1.42, 2.63)		41	2.09	(1.48, 2.96)
Malignant neoplasm		67	1		157	0.83	(0.63, 1.11)		18	0.65	(0.39, 1.09)		11	1.39	(0.74, 2.64)		5	1.15	(0.46, 2.90)
Cariovascular diseases		35	1		94	0.99	(0.67, 1.47)		18	1.28	(0.73, 2.27)		10	2.21	(1.09, 4.50)	*	12	3.26	(1.64, 6.48)	**
	Ishemic Heart diseases	9	1		34	1.46	(0.70, 3.06)		6	1.77	(0.63, 4.99)		3	2.67	(0.71, 10.0)		5	6.06	(1.92, 19.1)	**
Cerebrovascular diseases		29	1		85	1.1	(0.72, 1.67)		18	1.57	(0.87, 2.83)		8	1.97	(0.89, 4.35)		7	2.09	(0.89, 4.90)
	Cerebral infarction	18	1		48	1	(0.58, 1.73)		12	1.74	(0.84, 3.63)		2	0.89	(0.20, 3.88)		5	2.72	(0.96, 7.72)
Diseases of the respiratory systems		38	1		124	1.12	(0.78, 1.62)		20	1.28	(0.74, 2.20)		14	3.1	(1.67, 5.77)		7	1.82	(0.79, 4.17)	*
Diseases of the digetive systems		6	1		24	1.35	(0.55, 3.34)		6	2.29	(0.73, 7.13)		1	1.3	(0.16, 10.9)		3	5.82	(1.37, 24.7)	**
Kidney and urinal tract diseases		3	1		11	1.23	(0.33, 4.51)		2	1.64	(0.27, 9.92)		0	0	-		3	15.6	(2.82, 86.3)	*
	Renal diseases	3	1		9	1.07	(0.28, 4.05)		2	1.76	(0.29, 10.6)		0	0	-		2	11.2	(1.68, 74.7)
External causes of mortality		18	1		35	0.7	(0.39, 1.24)		4	0.54	(0.18, 1.61)		1	0.45	(0.06, 3.41)		1	0.87	(0.11, 6.7)
	Toxic effects of cadmium	0	1		0	-	-		0	-	-		0	-	-		1	-	-
Pro(+): urinary protein ≥ 10 mg/dL, Pro(-): urinary protein <10 mg/dL, Glu(+): urinary glucose ≥+/-, Glu(-): urinary glucosenegative
N: number of subjects, D: number of deaths, HR: Hazard ratio, CI: confident interval
*: P<0.05, **:P<0.01compared with all controls

## Sheet: Supp Tab4
Suppl. Table 4 Hazard ratios for main causes of deaths in the groups with different urinary findings in female non-smokers without diabetes.
		Control areas			Cd polluted areas
		All subjects			Pro(-) and Glu(-)				Pro(-) and Glu(+)				Pro(+) and Glu(-)				Pro(+) and Glu(+)
		(N=1108)			(N=2875)				(N=293)				(N=121)				(N=145)
		D	HR		D	HR	(95% CI)		D	HR	(95% CI)		D	HR	(95% CI)		D	HR	(95% CI)
Cause of deaths
All causes		487	1		1203	0.94	(0.84, 1.05)		192	1.33	(1.12, 1.57)	**	91	1.49	(1.19, 1.87)	***	134	2.18	(1.79, 2.65)	***
Malignant neoplasm		109	1		304	0.98	(0.79, 1.22)		34	1.12	(0.76, 1.65)		20	1.72	(1.07, 2.78)	*	15	1.42	(0.82, 2.45)
Cariovascular diseases		92	1		216	0.95	(0.74, 1.22)		38	1.35	(0.92, 1.97)		17	1.35	(0.80, 2.26)		34	2.27	(1.79, 3.98)	**
	Ishemic Heart diseases	22	1		97	1.69	(1.06, 2.69)	*	14	2.09	(1.07, 4.10)	*	5	1.65	(0.62, 4.36)		10	3.71	(1.73, 7.93)	**
Cerebrovascular diseases		98	1		209	0.89	(0.70, 1.14)		32	1.09	(0.73, 1.62)		16	1.22	(0.72, 2.07)		13	0.93	(0.52, 1.68)
	Cerebral infarction	60	1		126	0.87	(0.64, 1.19)		20	1.11	(0.67, 1.85)		6	0.72	(0.31, 1.68)		6	0.75	(0.32, 1.76)
Diseases of the respiratory systems		63	1		186	1.16	(0.87, 1.55)		28	1.45	(0.93, 2.27)		10	1.13	(0.58, 2.21)		17	1.99	(1.16, 3.43)	*
Diseases of the digetive systems		16	1		46	1.13	(0.64, 2.01)		15	3.17	(1.56, 6.41)	*	3	1.51	(0.44, 5.21)		4	1.78	(0.59, 5.39)
Kidney and urinal tract diseases		13	1		29	0.77	(0.40, 1.50)		12	3.1	(1.41, 6.80)	*	8	4.7	(1.94, 11.4)	**	15	11.4	(5.33, 24.4)	***
	Renal diseases	12	1		25	0.72	(0.36, 1.44)		10	2.81	(1.21, 6.53)	*	8	5.25	(2.13, 12.9)	***	14	11.7	(5.28, 25.7)	***
External causes of mortality		33	1		67	0.71	(0.47, 1.08)		11	1.18	(0.60, 2.35)		5	1.38	(0.54, 3.54)		17	5.08	(2.77, 9.32)	**
	Toxic effects of cadmium	0	1		1	-	-		3	-	-		0	-	-		16	-	-
Pro(+): urinary protein ≥ 10 mg/dL, Pro(-): urinary protein <10 mg/dL, Glu(+): urinary glucose ≥+/-, Glu(-): urinary glucosenegative
N: number of subjects, D: number of deaths, HR: Hazard ratio, CI: confident interval
*: P<0.05, **:P<0.01, ***:P<0.001compared with all controls
