# Supplementary material for: Mortality and causes of deaths of inhabitants with renal dysfunction induced by cadmium exposure of the polluted Jinzu River basin, Toyama, Japan; a 26-year follow-up
Source: Environ Health. 2014 Mar 15;13:18. doi: 10.1186/1476-069X-13-18 (PMC4234139; doi:10.1186/1476-069X-13-18)
Supplement: Additional file 2: Table S1 — Adjusted mortality risk ratios of inhabitants in the Cd polluted Jinzu River basin for 10 years of observations from total and specific causes of deaths as compared with controls. Table S2. Adjusted mortality risk ratios of inhabitants in the Cd polluted Jinzu River basin for 26 years of observations from total and specific causes of deaths as compared with controls. [file 1476-069X-13-18-S2.xls]

## Sheet: Table 1
Table 1 Adjusted mortality risk ratios of inhabitants in the Cd polluted Jinzu River basin for 10 years of observations
from total and specific causes of deaths as compared with controls
	Men							Women
	Control area		Cd polluted area					Control area		Cd polluted area
	All inhabitants		All inhabitants					All inhabitants		All inhabitants
	(N=925)		(N=3350)					(N=1168)		(N=3974)
	D	Hazard Ratio	D	Hazard Ratio	(95% CI)			D	Hazard Ratio	D	Hazard Ratio	(95% CI)
Cause of deaths
Total	172	1	854	1.00207	0.84898	1.18277		152	1	722	1.26936	1.06138	1.5181	**
Malignant neoplasms	50	1	252	1.09545	0.806439	1.48804		35	1	141	1.01416	0.696797	1.47608
Stomach	19	1	86	0.99876	0.604765	1.64944		15	1	38	0.690332	0.376724	1.26501
Colon and rectum	5	1	23	1.05746	0.398287	2.80757		2	1	29	3.26548	0.771328	13.8246
Lung	10	1	45	0.911655	0.456046	1.82244		3	1	10	0.67	0.177659	2.52676
Cariovascular diseases	33	1	150	0.85789	0.584959	1.25817		35	1	130	0.97977	0.668912	1.43509
Ishemic Heart diseases	8	1	51	1.2745	0.600429	2.70532		11	1	40	0.974349	0.494769	1.91879
Haert failure	21	1	80	0.685858	0.419858	1.12038		18	1	65	0.954522	0.557474	1.63436
Cerebrovascular diseases	25	1	143	1.11306	0.724194	1.71074		31	1	149	1.40402	0.948788	2.07766
Cerebral hemorrage	10	1	26	0.566314	0.270596	1.1852		4	1	22	1.561	0.53214	4.57911
Cerebral infarction	11	1	68	1.06055	0.555554	2.02457		19	1	67	1.0032	0.596991	1.6858
Diseases of the respiratory systems	20	1	148	1.37711	0.858692	2.2085		13	1	87	1.79932	0.993338	3.25927
Diseases of the digestive systems	10	1	35	0.606576	0.295014	1.24718		4	1	37	2.41115	0.850382	6.83653
Kidney and urinal tract diseases	1	1	20	3.64255	0.484225	27.4009		3	1	24	1.79924	0.530784	6.09905
Renal failure	1	1	17	3.00343	0.394697	22.8544		3	1	17	1.16399	0.330868	4.09492
External causes of mortality	19	1	37	0.456556	0.261314	0.797674	##	9	1	70	2.0338	1.008	4.10352	*
Accident	12	1	30	0.572874	0.291411	1.12619		5	1	58	3.22047	1.28152	8.09306	*
Accident except Cd toxicity	12	1	25	0.473802	0.236088	0.950868	#	5	1	9	0.405937	0.13024	1.26524
Toxic effects of cadmium	0	-	5	-	-	-		0	-	49	-	-	-
Suicide	7	1	5	0.138964	0.0405809	0.475863	##	4	1	12	0.672068	0.210729	2.14339
Abbreviations: N: number of subjecsts, D: number of deaths CI:confidence interval
Hazard ratio was calculated after adjusting by smoking habit at present (yes:1, no:0) and hypertension history (yes:1, no;0).
*: P<0.05, **: P<0.0 significantly higher as compared with controls, #: P<0.05, ##: P<0.01 sinificantly lower as compared with controls

## Sheet: Table 2l
Table 2 Adjusted mortality risk ratios of inhabitants in the Cd polluted Jinzu River basin for 26 years of observations
from total and specific causes of deaths as compared with controls.
	Men							Women
	Control area		Cd polluted area					Control area		Cd polluted area
	(N=925)		(N=3350)					(N=1168)		(N=3974)
	D	Hazard Ratio	D	Hazard Ratio	(95% CI)			D	Hazard Ratio	D	Hazard Ratio	(95% CI)
Cause of deaths
Total	558	1	2169	0.999796	0.910461	1.0979		528	1	2000	1.08562	0.985242	1.19623
Malignant neoplasms	174	1	653	0.976136	0.825122	1.15479		112	1	437	1.0739	0.870716	1.32449
Stomach	57	1	180	0.820557	0.608191	1.10708		32	1	98	0.87493	0.584684	1.30926
Colon and rectum	16	1	64	1.06235	0.612544	1.84246		8	1	66	2.31258	1.10625	4.83438	*
Gall bladder	7	1	25	0.940527	0.405231	2.18293		8	1	46	1.68179	0.790286	3.57896
Lung	37	1	143	0.989757	0.688316	1.42321		19	1	44	0.551961	0.317067	0.960872	#
Cariovascular diseases	81	1	357	1.13664	0.891903	1.44854		103	1	394	1.09515	0.878793	1.36478
Ishemic Heart diseases	27	1	147	1.43028	0.947432	2.15922		27	1	160	1.64879	1.09227	2.48886	*
Haert failure	39	1	154	1.00272	0.704275	1.42764		53	1	174	0.961137	0.702657	1.3147
Cerebrovascular diseases	83	1	296	0.927454	0.72591	1.18495		109	1	328	0.919207	0.738372	1.14433
Cerebral hemorrage	24	1	52	0.576889	0.354178	0.939643	#	23	1	56	1.52598	0.697603	3.338
Cerebral infarction	51	1	183	0.932084	0.681816	1.27421		68	1	192	0.86379	0.652936	1.14274
Subarachnoid hemorrhage	4	1	15	0.90551	0.297524	2.75591		8	1	27	1.04076	0.471688	2.29638
Diseases of the respiratory systems	99	1	419	1.05781	0.848385	1.31892		66	1	276	1.22846	0.936142	1.61205
Diseases of the digestive systems	17	1	82	1.26659	0.74966	2.13996		18	1	86	1.41897	0.850163	2.36835
Kidney and urinal tract diseases	8	1	50	1.58603	0.748846	3.35916		13	1	96	2.07071	1.15451	3.71399	*
Renal diseases	7	1	44	1.6196	0.726444	3.6109		12	1	86	1.9994	1.08727	3.67674	*
Renal failure	7	1	39	1.424	0.633827	3.19926		9	1	77	2.32263	1.15786	4.65911	*
External causes of mortality	48	1	115	0.617975	0.440202	0.867539	#	37	1	144	1.10392	0.766228	1.59045
Accident	34	1	95	0.709582	0.478165	1.053		22	1	120	1.55633	0.983946	2.46167
Accident except Cd toxicity	34	1	90	0.673558	0.45247	1.00268		22	1	69	0.811832	0.498443	1.32226
Toxic effects of cadmium	0	1	5	-	-	-		0	1	51	-	-	-
Suicide	14	1	17	0.333315	0.16399	0.677476	##	14	1	21	0.41935	0.210773	0.834332	#
Abbreviations: N: number of subjecsts, D: number of deaths CI:confidence interval
Hazard ratio was calculated after adjusting by smoking habit at present (yes:1, no:0) and hypertension history (yes:1, no;0).
*: P<0.05, **: P<0.01, ***: P<0.001 significantly higher as compared with controls, #: P<0.05, ##: P<0.01 sinificantly lower as compared with controls
